# Supplementary material for: Mosaic structure of intragenic repetitive elements in histone H1-like protein Hc2 varies within serovars of Chlamydia trachomatis
Source: BMC Microbiol. 2010 Mar 17;10:81. doi: 10.1186/1471-2180-10-81 (PMC2848022; doi:10.1186/1471-2180-10-81)
Supplement: Additional file 1 — Appendix 1. List of the 378 sequences in the MLST database included in this study. [file 1471-2180-10-81-S1.XLS]

## Sheet: Blad1
Complete MLST Genotypes
ID	MLST-profile	hctB variant	ompA variant	Country	Site
1	1	1	E	Sweden	genital
2	1	1	E	Sweden	genital
3	1	1	E	Sweden	genital
4	2	1	E	Sweden	genital
5	3	1	E	Sweden	genital
6	3	1	E	Sweden	genital
7	3	1	E	Reference strain E/DK-20/ON
8	4	2	B	Reference strain Ba/AP/2
9	5	3	E	Sweden	genital
10	6	4	E	Sweden	genital
11	6	4	E	Sweden	genital
12	6	4	E	Sweden	genital
13	7	5	D	Sweden	genital
14	7	5	D	Sweden	genital
15	7	5	D	Sweden	genital
16	8	5	D	Sweden	genital
17	9	5	D	Sweden	genital
18	10	5	E	Sweden	genital
19	11	5	D	Sweden	genital
20	12	5	F	Reference strain F/IC-Cal3
21	12	5	D	Sweden	genital
22	13	5	F	Sweden	genital
23	14	5	D	Sweden	genital
24	14	5	D	Sweden	genital
25	14	5	D	Sweden	genital
26	14	5	D	Sweden	genital
27	14	5	D	Sweden	genital
28	14	5	D	Sweden	genital
29	14	5	D	Sweden	genital
30	14	5	D	Sweden	genital
31	14	5	D	Sweden	genital
32	15	6	G	Sweden	genital
33	15	6	G	Sweden	genital
34	15	6	G	Sweden	genital
35	16	7	E	Sweden	genital
36	17	8	G	Sweden	genital
37	18	9	D	Sweden	genital
38	19	9	D	Sweden	genital
39	20	10	D	Sweden	genital
40	21	10	D	Sweden	genital
41	22	10	G	Sweden	genital
42	23	10	G	Sweden	genital
43	24	10	G	Sweden	genital
44	21	10	D	Reference strain D/UW-3/Cx
45	25	10	G	Reference strain G/UW57/Cx
46	26	10	K	Reference strain K/UW31/Cx
47	27	10	G	Sweden	genital
48	27	10	G	Sweden	genital
49	28	10	G	Sweden	genital
50	29	10	G	Sweden	genital
51	30	10	K	Sweden	genital
52	30	10	K	Sweden	genital
53	30	10	K	Sweden	genital
54	31	10	K	Sweden	genital
55	31	10	K	Sweden	genital
56	32	10	K	Sweden	genital
57	32	10	K	Sweden	genital
58	32	10	K	Sweden	genital
59	33	10	G	Sweden	genital
60	33	10	G	Sweden	genital
61	34	10	D	Sweden	genital
62	35	10	D	Sweden	genital
63	35	10	D	Sweden	genital
64	36	10	K	Sweden	genital
65	37	10	I	Reference strain Ia/Iu-4168
66	38	10	G	Sweden	genital
67	39	10	D	Sweden	genital
68	40	11	D	Sweden	genital
69	41	12	K	Sweden	genital
70	42	12	J	Reference strain J/UW36
71	43	12	H	Reference strain H/Wash
72	44	13	D	Reference strain D/IC-Cal8
73	45	14	E	Sweden	genital
74	46	15	C	Reference strain C/TW3
75	47	16	A	Reference strain A/Sa1
76	48	17	B	Reference strain B/Iu1226
77	49	18	L1	Reference strain L1/440
78	50	18	L2	Reference strain L2/434
79	51	19	L3	Reference strain L3/404
80	52	20	G	Sweden	genital
81	53	20	G	Sweden	genital
82	53	20	G	Sweden	genital
83	53	20	G	Sweden	genital
84	53	20	G	Sweden	genital
85	53	20	G	Sweden	genital
86	54	20	G	Sweden	genital
87	55	21	E	Norway	genital
88	55	21	E	Sweden	genital
89	55	21	E	Sweden	genital
90	55	21	E	Sweden	genital
91	55	21	E	Sweden	genital
92	55	21	E	Sweden	genital
93	55	21	E	Sweden	genital
94	55	21	E	Sweden	genital
95	55	21	E	Sweden	genital
96	55	21	E	Sweden	genital
97	55	21	E	Sweden	genital
98	55	21	E	Sweden	genital
99	55	21	E	Sweden	genital
100	55	21	E	Sweden	genital
101	56	1	E	Sweden	genital
102	3	1	E	Sweden	genital
103	57	22	E	Sweden	genital
104	58	27	L2	Norway	genital
105	58	27	L2	Sweden	genital
106	58	27	L2	Sweden	genital
107	58	27	L2	Sweden	genital
108	55	21	E	France	genital
109	59	7	E	Sweden	genital
110	60	1	E	Sweden	genital
111	61	7	E	Sweden	genital
112	60	1	E	Sweden	genital
113	55	21	E	Sweden	genital
114	55	21	E	Sweden	genital
115	55	21	E	Sweden	genital
116	55	21	E	Sweden	genital
117	55	21	E	Sweden	genital
118	55	21	E	Sweden	genital
119	55	21	E	Sweden	genital
120	55	21	E	Sweden	genital
121	55	21	E	Sweden	genital
122	55	21	E	Sweden	genital
123	55	21	E	Sweden	genital
124	55	21	E	Sweden	genital
125	55	21	E	Sweden	genital
126	55	21	E	Sweden	genital
127	55	21	E	Sweden	genital
128	55	21	E	Sweden	genital
129	55	21	E	Sweden	genital
130	55	21	E	Sweden	genital
131	55	21	E	Sweden	genital
132	12	5	D	Sweden	genital
133	62	5	D	Sweden	genital
134	63	7	E	Sweden	genital
135	63	7	E	Sweden	genital
136	64	4	E	Sweden	genital
137	65	10	K	Sweden	genital
138	55	21	E	Sweden	genital
139	66	23	E	Sweden	genital
140	67	23	E	Sweden	genital
141	67	23	E	Sweden	genital
142	68	24	E	Sweden	genital
143	55	21	E	Sweden	genital
144	69	5	E	Sweden	genital
145	69	5	E	Sweden	genital
146	55	21	E	Sweden	genital
147	55	21	E	Sweden	genital
148	55	21	E	Sweden	genital
149	55	21	E	Sweden	genital
150	55	21	E	Sweden	genital
151	56	1	E	Sweden	genital
152	55	21	E	Sweden	genital
153	55	21	E	Sweden	genital
154	55	21	E	Sweden	genital
155	55	21	E	Sweden	genital
156	16	7	E	Sweden	genital
157	69	5	E	Sweden	genital
158	70	24	E	Sweden	genital
159	55	21	E	Sweden	genital
160	55	21	E	Sweden	genital
161	71	1	E	Sweden	genital
162	55	21	E	Sweden	genital
163	72	7	E	Sweden	genital
164	70	24	E	Sweden	genital
165	63	7	E	Sweden	genital
166	3	1	E	Sweden	genital
167	73	25	E	Sweden	genital
168	55	21	E	Sweden	genital
169	55	21	E	Sweden	genital
170	55	21	E	Sweden	genital
171	74	8	B	The Netherlands	genital
172	74	8	B	The Netherlands	genital
173	75	12	D	The Netherlands	genital
174	76	5	D	The Netherlands	genital
175	77	5	D	The Netherlands	genital
176	78	7	D	The Netherlands	genital
177	77	5	D	The Netherlands	genital
178	79	5	D	The Netherlands	genital
179	80	5	D	The Netherlands	genital
180	21	10	D	The Netherlands	genital
181	81	34	D	The Netherlands	genital
182	82	10	D	The Netherlands	genital
183	83	10	D	The Netherlands	genital
184	35	10	D	The Netherlands	genital
185	35	10	D	The Netherlands	genital
186	34	10	D	The Netherlands	genital
187	84	5	D	The Netherlands	genital
188	85	5	D	The Netherlands	genital
189	86	1	E	The Netherlands	genital
190	87	35	E	The Netherlands	genital
191	88	5	E	The Netherlands	genital
192	56	1	E	The Netherlands	genital
193	87	35	E	The Netherlands	genital
194	89	5	E	The Netherlands	genital
195	86	1	E	The Netherlands	genital
196	63	7	E	The Netherlands	genital
197	12	5	F	The Netherlands	genital
198	12	5	F	The Netherlands	genital
199	12	5	F	The Netherlands	genital
200	12	5	F	The Netherlands	genital
201	90	5	F	The Netherlands	genital
202	12	5	F	The Netherlands	genital
203	91	5	F	The Netherlands	genital
204	27	10	G	The Netherlands	genital
205	27	10	G	The Netherlands	genital
206	27	10	G	The Netherlands	genital
207	92	10	G	The Netherlands	genital
208	93	10	G	The Netherlands	genital
209	94	10	G	The Netherlands	genital
210	95	10	G	The Netherlands	genital
211	27	10	G	The Netherlands	genital
212	95	10	G	The Netherlands	genital
213	95	10	G	The Netherlands	genital
214	34	10	H	The Netherlands	genital
215	96	12	H	The Netherlands	genital
216	97	12	H	The Netherlands	genital
217	97	12	H	The Netherlands	genital
218	96	12	H	The Netherlands	genital
219	98	37	J	The Netherlands	genital
220	97	12	H	The Netherlands	genital
221	99	36	J	The Netherlands	genital
222	100	10	I	The Netherlands	genital
223	101	38	I	The Netherlands	genital
224	100	10	I	The Netherlands	genital
225	101	38	I	The Netherlands	genital
226	102	10	I	The Netherlands	genital
227	103	8	I	The Netherlands	genital
228	100	10	I	The Netherlands	genital
229	100	10	I	The Netherlands	genital
230	100	10	I	The Netherlands	genital
231	103	8	I	The Netherlands	genital
232	104	12	J	The Netherlands	genital
233	105	10	J	The Netherlands	genital
234	106	10	K	The Netherlands	genital
235	107	12	K	The Netherlands	genital
236	58	27	L2	The Netherlands	genital
237	58	27	L2	The Netherlands	genital
238	108	29	G	The Netherlands	genital
239	109	5	D	The Netherlands	genital
240	109	5	D	The Netherlands	genital
241	58	27	L2	Germany	genital
242	109	5	D	Australia	genital
243	109	5	D	Australia	genital
244	110	1	F	Australia	genital
245	12	5	F	Australia	genital
246	111	10	H	Australia	genital
247	112	29	J	Australia	genital
248	55	21	E	Sweden	genital
249	16	7	E	Sweden	genital
250	55	21	E	Sweden	genital
251	55	21	E	Sweden	genital
252	55	21	E	Sweden	genital
253	55	21	E	Sweden	genital
254	55	21	E	Sweden	genital
255	55	21	E	Sweden	genital
256	55	21	E	Sweden	genital
257	72	7	E	Sweden	genital
258	113	23	E	Sweden	genital
259	69	5	E	Sweden	genital
260	56	1	E	Sweden	genital
261	55	21	E	Sweden	genital
262	56	1	E	Sweden	genital
263	114	22	E	Sweden	genital
264	115	16	A	Gambia/Senegal	trachoma
265	115	16	A	Gambia/Senegal	trachoma
266	115	16	A	Gambia/Senegal	trachoma
267	116	39	A	Gambia/Senegal	trachoma
268	117	40	A	Gambia/Senegal	trachoma
269	118	16	A	Gambia/Senegal	trachoma
270	118	16	A	Gambia/Senegal	trachoma
271	119	39	A	Gambia/Senegal	trachoma
272	47	16	A	Gambia/Senegal	trachoma
273	47	16	A	Gambia/Senegal	trachoma
274	47	16	A	Gambia/Senegal	trachoma
275	115	16	A	Gambia/Senegal	trachoma
276	115	16	A	Gambia/Senegal	trachoma
277	118	16	A	Gambia/Senegal	trachoma
278	119	39	A	Gambia/Senegal	trachoma
279	120	41	B	Gambia/Senegal	trachoma
280	120	41	B	Gambia/Senegal	trachoma
281	121	16	B	Gambia/Senegal	trachoma
282	121	16	B	Gambia/Senegal	trachoma
283	122	40	A	Gambia/Senegal	trachoma
284	123	40	B	Gambia/Senegal	trachoma
285	124	41	B	Gambia/Senegal	trachoma
286	124	41	B	Gambia/Senegal	trachoma
287	125	41	B	Gambia/Senegal	trachoma
288	126	16	B	Gambia/Senegal	trachoma
289	120	41	B	Gambia/Senegal	trachoma
290	121	16	B	Gambia/Senegal	trachoma
291	121	16	B	Gambia/Senegal	trachoma
292	53	20	G	Sweden	genital
293	127	42	K	Sweden	genital
294	128	10	G	Sweden	genital
295	97	12	H	Sweden	genital
296	129	43	F	Sweden	genital
297	12	5	D	Sweden	genital
298	30	10	K	Sweden	genital
299	13	5	F	Sweden	genital
300	12	5	F	Sweden	genital
301	12	5	D	Sweden	genital
302	13	5	F	Sweden	genital
303	130	10	G	Sweden	genital
304	131	10	G	Sweden	genital
305	132	5	F	Sweden	genital
306	39	10	D	Sweden	genital
307	12	5	D	Sweden	genital
308	133	10	K	Sweden	genital
309	100	10	J	Sweden	genital
310	12	5	F	Sweden	genital
311	134	10	G	Sweden	genital
312	135	10	J	Sweden	genital
313	12	5	D	Sweden	genital
314	136	10	Ia	Sweden	genital
315	12	5	F	Sweden	genital
316	82	10	D	Sweden	genital
317	30	10	K	Sweden	genital
318	137	10	G	Sweden	genital
319	138	11	B	Sweden	genital
320	82	10	D	Sweden	genital
321	138	11	B	Sweden	genital
322	58	27	L2	France	genital
323	58	27	L2	France	genital
324	58	27	L2	France	genital
325	58	27	L2	France	genital
326	58	27	L2	France	genital
327	58	27	L2	France	genital
328	58	27	L2	France	genital
329	58	27	L2	France	genital
330	58	27	L2	France	genital
331	58	27	L2	France	genital
332	58	27	L2	France	genital
333	58	27	L2	France	genital
334	58	27	L2	France	genital
335	58	27	L2	France	genital
336	58	27	L2	France	genital
337	109	5	D	France	genital
338	33	10	G	France	genital
339	33	10	G	France	genital
340	108	29	J	France	genital
341	112	29	J	France	genital
342	58	27	L2	Spain	genital
343	58	27	L2	Spain	genital
344	58	27	L2	Spain	genital
345	58	27	L2	Spain	genital
346	58	27	L2	Spain	genital
347	58	27	L2	Spain	genital
348	58	27	L2	Spain	genital
349	109	5	D-K	Denmark	genital
350	109	5	D-K	Denmark	genital
351	109	5	D-K	Denmark	genital
352	56	1	D-K	Denmark	genital
353	58	27	L1-L3	Denmark	genital
354	58	27	L1-L3	Denmark	genital
355	70	24	E	Sweden	genital
356	55	21	E	Sweden	genital
357	139	10	K	The Netherlands	genital
358	140	33	K	The Netherlands	genital
359	32	10	K	The Netherlands	genital
360	30	10	K	The Netherlands	genital
361	133	10	K	The Netherlands	genital
362	115	16	A	Gambia/Senegal	trachoma
363	141	18	L2	The Netherlands	genital
364	141	18	L2	The Netherlands	genital
365	141	18	L2	The Netherlands	genital
366	141	18	L2	The Netherlands	genital
367	141	18	L2	USA	genital
368	142	18	L1	USA	genital
369	143	44	L2	USA	genital
370	142	18	L1	USA	genital
371	143	44	L2	USA	genital
372	144	18	L2	USA	genital
373	143	44	L2	USA	genital
374	143	44	L2	USA	genital
375	142	18	L1	USA	genital
376	143	44	L2	USA	genital
Incomplete MLST Genotypes
ID	MLST-profile	hctB variant	ompA variant	Country	Site
	N/A	30	G	Australia	genital
	N/A	31	B	Australia	genital
